# Supplementary material for: Membrane Distillation: Pre-Treatment Effects on Fouling Dynamics
Source: Membranes (Basel). 2021 Dec 3;11(12):958. doi: 10.3390/membranes11120958 (PMC8706986; doi:10.3390/membranes11120958)
Supplement: Supplementary file 1 [file membranes-11-00958-s001.zip]

Archive with 1 entries (1 files):
- membranes-1488527-supplementary.pdf
